# Supplementary material for: Targeted Sequencing Revealed Distinct Mutational Profiles of Ocular and Extraocular Sebaceous Carcinomas
Source: Cancers (Basel). 2021 Sep 26;13(19):4810. doi: 10.3390/cancers13194810 (PMC8508046; doi:10.3390/cancers13194810)
Supplement: Supplementary file 1 [file cancers-13-04810-s001.zip]

Archive with 2 entries (2 files):
- cancers-1366838-supplementary.pdf
- cancers-1366838-supplementary.xlsx
